# Supplementary material for: Texture Features of 18F-Fluorodeoxyglucose Positron Emission Tomography for Predicting Programmed Death-Ligand-1 Levels in Non-Small Cell Lung Cancer
Source: J Clin Med. 2024 Mar 12;13(6):1625. doi: 10.3390/jcm13061625 (PMC10971147; doi:10.3390/jcm13061625)
Supplement: Supplementary file 1 [file jcm-13-01625-s001.zip]

Archive with 1 entries (1 files):
- jcm-2860158-supplementary.pdf
